# Supplementary material for: The IKZF1 N159S mutation is associated with poor outcome and a distinct molecular profile in adult patients with AML
Source: Br J Haematol. 2025 Mar 5;206(5):1373–9. doi: 10.1111/bjh.20027 (PMC12078884; doi:10.1111/bjh.20027)
Supplement: Supplementary file 1 — Data S1. [file BJH-206-1373-s001.zip]

Archive with 6 entries (6 files):
- Table S2.docx
- Table S3.docx
- Table S4.docx
- Table S5.docx
- BJH20027-sup-0001-Supplementary-Material.docx
- Table S1.docx
